# Supplementary material for: Vaccination with Adenovirus Type 5 Vector-Based COVID-19 Vaccine as the Primary Series in Adults: A Randomized, Double-Blind, Placebo-Controlled Phase 1/2 Clinical Trial
Source: Vaccines (Basel). 2024 Mar 11;12(3):292. doi: 10.3390/vaccines12030292 (PMC10975308; doi:10.3390/vaccines12030292)
Supplement: Supplementary file 1 [file vaccines-12-00292-s001.zip]

Archive with 1 entries (1 files):
- vaccines-2873197-supplementary.pdf
